# Supplementary material for: Characterization of Immunoactive and Immunotolerant CD4+ T Cells in Breast Cancer by Measuring Activity of Signaling Pathways That Determine Immune Cell Function
Source: Cancers (Basel). 2022 Jan 19;14(3):490. doi: 10.3390/cancers14030490 (PMC8833374; doi:10.3390/cancers14030490)
Supplement: Supplementary file 1 [file cancers-14-00490-s001.zip]

Archive with 1 entries (1 files):
- cancers-1536400-supplementary.pdf
